# Supplementary material for: Cornus officinalis Seed Extract Inhibits AIM2-Inflammasome Activation and Attenuates Imiquimod-Induced Psoriasis-like Skin Inflammation
Source: Int J Mol Sci. 2023 Mar 15;24(6):5653. doi: 10.3390/ijms24065653 (PMC10051512; doi:10.3390/ijms24065653)
Supplement: Supplementary file 1 [file ijms-24-05653-s001.zip]

Archive with 1 entries (1 files):
- ijms-2259886-supplementary.pdf
